# Supplementary material for: Conversion of mammalian cell culture media waste to microbial fermentation feed efficiently supports production of recombinant protein by Escherichia coli
Source: PLoS One. 2022 May 4;17(5):e0266921. doi: 10.1371/journal.pone.0266921 (PMC9067682; doi:10.1371/journal.pone.0266921)
Supplement: S1 Table — Completed in triplicate with mean LFQ values displayed in third column. (XLSX) [file pone.0266921.s002.xlsx]

## Sheet: Sheet1
Protein ID	Protein names	Mean Intensity
G3I1J6_CRIGR	[Protein ADP-ribosylarginine] hydrolase	18.054
G3HYJ8_CRIGR	10 kDa heat shock protein, mitochondrial (Chaperonin 10)	20.4117
G3IHB0_CRIGR	14 kDa phosphohistidine phosphatase (EC 3.9.1.3) (Phosphohistidine phosphatase 1) (Protein histidine phosphatase)	15.1305
G3HLS2_CRIGR	14-3-3 protein beta/alpha	21.0728
G3IPU3_CRIGR	14-3-3 protein epsilon	22.0344
G3HK90_CRIGR	14-3-3 protein eta	19.8219
G3IPD7_CRIGR	14-3-3 protein gamma	17.9685
G3IEY9_CRIGR	14-3-3 protein theta	20.1846
G3HKZ1_CRIGR	14-3-3 protein zeta/delta	23.0444
G3H7Y4_CRIGR	15 kDa phosphoprotein enriched in astrocytes (Astrocytic phosphoprotein PEA-15)	17.444
G3IFQ8_CRIGR	15 kDa selenoprotein	16.6134
G3I5Z5_CRIGR	15-oxoprostaglandin 13-reductase (EC 1.3.1.48) (EC 1.3.1.74) (NADP-dependent leukotriene B4 12-hydroxydehydrogenase) (Prostaglandin reductase 1)	19.0793
G3HRJ2_CRIGR	182 kDa tankyrase-1-binding protein	14.3142
G3HBG5_CRIGR	26S protease regulatory subunit 4	14.5822
G3GYK8_CRIGR	26S protease regulatory subunit 6A	15.4453
G3HCU8_CRIGR	26S protease regulatory subunit 8	14.5995
G3HNP6_CRIGR	26S proteasome AAA-ATPase subunit RPT3 (26S proteasome regulatory subunit 6B) (Proteasome 26S subunit ATPase 4) (Fragment)	15.7922
G3GTS6_CRIGR	26S proteasome non-ATPase regulatory subunit 11	15.7428
G3HCS4_CRIGR	26S proteasome non-ATPase regulatory subunit 12	15.473
G3ILX2_CRIGR	26S proteasome non-ATPase regulatory subunit 13 (26S proteasome regulatory subunit RPN9) (26S proteasome regulatory subunit S11) (26S proteasome regulatory subunit p40.5)	15.2396
G3I308_CRIGR	26S proteasome non-ATPase regulatory subunit 2	15.175
G3ILI6_CRIGR	26S proteasome non-ATPase regulatory subunit 3	15.5486
G3H2Z7_CRIGR	26S proteasome non-ATPase regulatory subunit 4	18.1631
G3ILS7_CRIGR	26S proteasome non-ATPase regulatory subunit 5	17.074
G3HIS0_CRIGR	26S proteasome non-ATPase regulatory subunit 6 (26S proteasome regulatory subunit RPN7)	17.3058
G3HJA4_CRIGR	26S proteasome non-ATPase regulatory subunit 8	17.9426
G3H256_CRIGR	26S proteasome non-ATPase regulatory subunit 9 (26S proteasome regulatory subunit p27)	17.6108
G3HYT5_CRIGR	2'-deoxynucleoside 5'-phosphate N-hydrolase 1 (EC 3.2.2.-) (c-Myc-responsive protein RCL)	17.0279
G3IAQ0_CRIGR	2-phospho-D-glycerate hydro-lyase (EC 4.2.1.11)	22.6233
G3HMY0_CRIGR	3-hydroxy-3-methylglutaryl coenzyme A synthase (HMG-CoA synthase) (EC 2.3.3.10)	19.3986
G3GXD7_CRIGR	3-hydroxyacyl-[acyl-carrier-protein] dehydratase (EC 1.1.1.100) (EC 1.3.1.39) (EC 2.3.1.38) (EC 2.3.1.39) (EC 2.3.1.41) (EC 2.3.1.85) (EC 3.1.2.14) (EC 4.2.1.59) (3-oxoacyl-[acyl-carrier-protein] reductase) (3-oxoacyl-[acyl-carrier-protein] synthase) (Acyl-[acyl-carrier-protein] hydrolase) (Enoyl-[acyl-carrier-protein] reductase) (Fatty acid synthase) ([Acyl-carrier-protein] S-acetyltransferase) …	20.3942
G3H7U0_CRIGR	3-hydroxyacyl-CoA dehydrogenase type-2 (3-hydroxyacyl-CoA dehydrogenase type-2-like protein) (EC 1.1.1.35)	15.0161
G3I2T9_CRIGR	3-phosphoinositide-dependent protein kinase 1	20.6275
G3I737_CRIGR	40S ribosomal protein S12	19.1053
G3HGW7_CRIGR	40S ribosomal protein S21	17.1682
G3I5R2_CRIGR	40S ribosomal protein S28	19.2569
G3IMV1_CRIGR	40S ribosomal protein S6	16.5602
G3HQX0_CRIGR	40S ribosomal protein SA	19.3036
G3I412_CRIGR	45 kDa calcium-binding protein	20.8454
G3I1V4_CRIGR	5-aminoimidazole-4-carboxamide ribonucleotide formyltransferase (EC 2.1.2.3) (EC 3.5.4.10) (AICAR transformylase) (AICAR transformylase/inosine monophosphate cyclohydrolase) (Bifunctional purine biosynthesis protein ATIC) (IMP synthase) (Inosinicase) (Phosphoribosylaminoimidazolecarboxamide formyltransferase)	20.0921
G3HL13_CRIGR	60 kDa chaperonin (EC 5.6.1.7) (60 kDa heat shock protein, mitochondrial) (Chaperonin 60) (Heat shock protein 60)	19.0379
G3HWJ5_CRIGR	60 kDa poly(U)-binding-splicing factor (Poly(U)-binding-splicing factor PUF60)	17.1446
G3GU76_CRIGR	60S acidic ribosomal protein P0	17.1618
G3I3H2_CRIGR	60S acidic ribosomal protein P2 (60S acidic ribosomal protein P2-like protein) (RPLP2)	19.1286
G3HV18_CRIGR	60S ribosomal protein L12	15.5459
G3HNJ6_CRIGR	60S ribosomal protein L5	15.4806
G3H8W5_CRIGR	6-phosphofructokinase (EC 2.7.1.11) (Phosphohexokinase)	17.6055
G3IHY5_CRIGR	6-phosphogluconate dehydrogenase, decarboxylating (EC 1.1.1.44)	19.4692
G3H4D3_CRIGR	6-phosphogluconolactonase (6PGL) (EC 3.1.1.31)	18.6235
G3HEZ0_CRIGR	75 kDa glucose-regulated protein (Heat shock 70 kDa protein 9) (Stress-70 protein, mitochondrial)	13.8992
G3H894_CRIGR	ABHD14B (Abhydrolase domain-containing protein 14B)	16.356
G3HMG4_CRIGR	ABPP (Amyloid precursor protein) (Amyloid-beta A4 protein) (Amyloid-beta precursor protein) (Amyloid-beta protein 40) (Amyloid-beta protein 42) (Beta-APP40) (Beta-APP42) (Gamma-CTF(57)) (Gamma-CTF(59)) (Gamma-secretase C-terminal fragment 57) (Gamma-secretase C-terminal fragment 59) (Soluble APP-beta)	18.5941
G3HGP4_CRIGR	ACAT2 (Acetyl-CoA acetyltransferase, cytosolic)	19.6471
G3GZB2_CRIGR	Acid ceramidase	18.8772
G3II47_CRIGR	Aconitate hydratase, mitochondrial (Aconitase) (EC 4.2.1.-)	15.1572
G3GVD0_CRIGR	ACTB (Actin, cytoplasmic 1)	24.9219
G3H5Q0_CRIGR	Actin, alpha cardiac muscle 1	21.975
G3HX84_CRIGR	Actin-depolymerizing factor (Brevin) (Gelsolin)	18.7733
G3GVX2_CRIGR	Actin-depolymerizing factor (Destrin)	19.3476
G3II56_CRIGR	Actin-related protein 2	14.917
G3I390_CRIGR	Actin-related protein 2/3 complex subunit	13.9539
G3GX96_CRIGR	Actin-related protein 2/3 complex subunit 4	17.3233
G3GZE6_CRIGR	Actin-related protein 3	15.5226
G3HRF8_CRIGR	Activated leukocyte cell adhesion molecule (CD166 antigen)	17.0519
G3H5D5_CRIGR	Acyl-CoA-binding protein	21.7109
G3HNG2_CRIGR	Acyl-coenzyme A thioesterase 2, mitochondrial	15.8007
G3HMV3_CRIGR	Acyl-protein thioesterase 2	15.8343
G3GTE4_CRIGR	Adapter protein GRB2 (Growth factor receptor-bound protein 2) (SH2/SH3 adapter GRB2)	17.6836
G3GRT0_CRIGR	Adenine phosphoribosyltransferase (EC 2.4.2.7)	17.5228
G3HLR7_CRIGR	Adenosine aminohydrolase (EC 3.5.4.4) (Adenosine deaminase)	18.3007
G3GWQ3_CRIGR	Adenosine kinase (EC 2.7.1.20)	17.3732
G3HAN8_CRIGR	Adenosylhomocysteinase (EC 3.3.1.1)	19.3334
G3HW06_CRIGR	Adenylosuccinate lyase (ASL) (EC 4.3.2.2) (Adenylosuccinase)	18.0831
G3H7M3_CRIGR	Adenylosuccinate synthetase (AMPSase) (AdSS) (EC 6.3.4.4) (IMP--aspartate ligase)	16.3582
G3HN88_CRIGR	Adenylyl cyclase-associated protein	18.6785
G3I3K5_CRIGR	ADGRG1 C-terminal fragment (ADGRG1 N-terminal fragment) (Adhesion G-protein coupled receptor G1) (G-protein coupled receptor 56) (GPR56 C-terminal fragment) (GPR56 N-terminal fragment) (GPR56 extracellular subunit) (GPR56 seven-transmembrane subunit) (GPR56 subunit alpha) (GPR56 subunit beta)	22.0658
G3HEJ5_CRIGR	ADP-dependent glucokinase	16.4592
G3I6J4_CRIGR	ADP-ribosylation factor 3	19.0602
G3GUS2_CRIGR	ADP-ribosylation factor 4	15.087
G3HGY3_CRIGR	ADP-ribosylation factor GTPase-activating protein 1	14.2573
G3IIV2_CRIGR	ADP-ribosylation factor-binding protein GGA2	14.4992
G3GVP7_CRIGR	ADP-sugar pyrophosphatase	16.854
G3HGW5_CRIGR	ADRM1 (Proteasomal ubiquitin receptor ADRM1)	16.4899
G3HU24_CRIGR	Aflatoxin B1 aldehyde reductase member 2 (EC 1.1.1.n11)	15.6889
G3HGM6_CRIGR	AGA (N(4)-(Beta-N-acetylglucosaminyl)-L-asparaginase)	19.9424
G3I437_CRIGR	Agrin	17.7172
G3I3Z1_CRIGR	AH receptor-interacting protein (Aryl-hydrocarbon receptor-interacting protein)	15.6543
G3H638_CRIGR	AHSA1 (Activator of 90 kDa heat shock protein ATPase-like 1)	15.7106
G3GYP7_CRIGR	AKR1A1 (Alcohol dehydrogenase [NADP+])	19.8438
G3IG23_CRIGR	Alanine--tRNA ligase (EC 6.1.1.7)	17.3862
G3HSZ6_CRIGR	Aldose 1-epimerase (EC 5.1.3.3)	16.4189
G3HH30_CRIGR	Aldose reductase	20.2892
G3IE21_CRIGR	Aldose reductase-related protein 2	20.0046
G3GWP2_CRIGR	Alpha-(1,3)-fucosyltransferase (EC 2.4.1.-)	14.9725
G3H8K2_CRIGR	alpha-1,2-Mannosidase (EC 3.2.1.-)	18.7607
G3H6Z4_CRIGR	Alpha-1,4 glucan phosphorylase (EC 2.4.1.1)	18.4304
G3GWB3_CRIGR	Alpha-2-macroglobulin receptor-associated protein	20.755
G3H1K9_CRIGR	Alpha-actinin cytoskeletal isoform (Alpha-actinin-1) (F-actin cross-linking protein) (Non-muscle alpha-actinin-1)	21.1261
G3HJB1_CRIGR	Alpha-actinin-4	17.3776
G3HJB0_CRIGR	Alpha-actinin-4 (Fragment)	16.8382
G3H8F4_CRIGR	Alpha-dystroglycan (Beta-dystroglycan) (Dystroglycan) (Dystrophin-associated glycoprotein 1)	22.13
G3H604_CRIGR	Alpha-galactosidase (EC 3.2.1.-)	19.0531
G3HMV7_CRIGR	Alpha-L-fucosidase (EC 3.2.1.51)	20.4408
G3HEE8_CRIGR	Alpha-L-iduronidase	15.6518
G3GWD3_CRIGR	Alpha-mannosidase (EC 3.2.1.-)	14.0244
G3H0F1_CRIGR	Alpha-mannosidase (EC 3.2.1.24)	15.0011
G3HLX3_CRIGR	Alpha-N-acetylglucosaminidase	16.9644
G3I0Z2_CRIGR	Alpha-soluble NSF attachment protein	15.2028
G3H748_CRIGR	Aminopeptidase (EC 3.4.11.-)	16.8037
G3H3H9_CRIGR	Aminopeptidase B	16.3622
G3GTX5_CRIGR	Amyloid-like protein 2	18.6534
G3HL18_CRIGR	Anionic trypsin-2	19.276
G3H576_CRIGR	Annexin	17.4965
G3HE84_CRIGR	APC-binding protein EB1 (End-binding protein 1) (Microtubule-associated protein RP/EB family member 1)	17.6624
G3HG78_CRIGR	Apolipoprotein A-I-binding protein	17.8378
G3I7D8_CRIGR	Apoptosis-associated speck-like protein containing a CARD	15.9076
G3H3X1_CRIGR	Apoptosis-inducing factor 1 (EC 1.-.-.-) (Apoptosis-inducing factor 1, mitochondrial)	16.7821
G3GW47_CRIGR	Arginine--tRNA ligase, cytoplasmic (EC 6.1.1.19) (Arginyl-tRNA synthetase)	14.8837
G3GXB0_CRIGR	ARHGDIA (Rho GDP-dissociation inhibitor 1) (Rho GDP-dissociation inhibitor 1-like protein)	21.3537
G3IEK1_CRIGR	Arp2/3 complex 34 kDa subunit	15.8339
G3IH84_CRIGR	ARSA (Arylsulfatase A)	18.5128
G3I3J1_CRIGR	Asparagine synthetase [glutamine-hydrolyzing] (EC 6.3.5.4) (Glutamine-dependent asparagine synthetase)	15.1678
G3I1H5_CRIGR	Asparaginyl endopeptidase (EC 3.4.22.34) (Legumain) (Protease, cysteine 1)	21.9613
G3GZZ0_CRIGR	Aspartate aminotransferase (EC 2.6.1.1)	19.8384
G3GXT2_CRIGR	Aspartate carbamoyltransferase (EC 2.1.3.2) (EC 3.5.2.3) (EC 6.3.5.5) (CAD protein) (Dihydroorotase) (Glutamine-dependent carbamoyl-phosphate synthase)	15.8745
G3GZR1_CRIGR	Aspartate--tRNA ligase, cytoplasmic (EC 6.1.1.12) (Aspartyl-tRNA synthetase)	16.617
G3I620_CRIGR	Aspartyl aminopeptidase (EC 3.4.11.21)	17.6678
G3ICH9_CRIGR	Ataxin-10	18.4205
G3I7M1_CRIGR	Ataxin-2-like protein	15.1882
G3H585_CRIGR	ATOX1 (Copper transport protein ATOX1)	16.8659
G3HLV6_CRIGR	ATP citrate synthase (EC 2.3.3.8)	17.5571
G3HAE2_CRIGR	ATP synthase subunit alpha, mitochondrial	15.5841
G3HRN0_CRIGR	ATP synthase subunit beta (EC 7.1.2.2)	19.619
G3HCW3_CRIGR	ATPase ASNA1 (EC 3.6.-.-) (Arsenical pump-driving ATPase) (Arsenite-stimulated ATPase)	15.0691
G3GSG4_CRIGR	ATPase H(+)-transporting lysosomal accessory protein 2 (ATPase H(+)-transporting lysosomal-interacting protein 2) (Renin receptor) (Renin/prorenin receptor)	20.2796
G3ICC2_CRIGR	BAG family molecular chaperone regulator 3	18.1855
G3I2F5_CRIGR	Barrier-to-autointegration factor	18.4667
G3HIM1_CRIGR	Basement membrane-specific heparan sulfate proteoglycan core protein	20.674
G3HZG6_CRIGR	BCL2-associated athanogene 6 (HLA-B-associated transcript 3) (Large proline-rich protein BAG6)	16.2518
G3HQ88_CRIGR	Bcl-2-like protein 13	15.4126
G3GZG6_CRIGR	Beta-1 metal-binding globulin (Serotransferrin) (Siderophilin)	24.7645
G3GWF3_CRIGR	Beta-1,3-glucosyltransferase	16.2426
G3GVF0_CRIGR	Beta-1,3-N-acetylglucosaminyltransferase (EC 2.4.1.222) (O-fucosylpeptide 3-beta-N-acetylglucosaminyltransferase)	17.4938
G3I2H6_CRIGR	Beta-1,4-glucuronyltransferase 1 (I-beta-1,3-N-acetylglucosaminyltransferase) (N-acetyllactosaminide beta-1,3-N-acetylglucosaminyltransferase) (Poly-N-acetyllactosamine extension enzyme) (UDP-GlcNAc:betaGal beta-1,3-N-acetylglucosaminyltransferase 1)	18.2704
G3H0S7_CRIGR	Beta-2-microglobulin	20.9612
G3H2P3_CRIGR	Beta-galactosidase (EC 3.2.1.23) (Fragment)	19.5312
G3IDU7_CRIGR	Beta-glucuronidase (EC 3.2.1.31)	17.173
G3HXN7_CRIGR	Beta-hexosaminidase (EC 3.2.1.52)	19.2998
G3HS35_CRIGR	Beta-type platelet-derived growth factor receptor	18.1893
G3HQ86_CRIGR	BH3-interacting domain death agonist	17.2427
G3HR96_CRIGR	Bleomycin hydrolase (EC 3.4.22.40)	17.8853
G3H2U4_CRIGR	BolA-like protein 1	17.9292
G3GX55_CRIGR	Brain-specific angiogenesis inhibitor 1-associated protein 2	15.7332
G3H3D3_CRIGR	Branched-chain-amino-acid aminotransferase, cytosolic	17.1678
G3H4Z5_CRIGR	C-1-tetrahydrofolate synthase, cytoplasmic (EC 1.5.1.5) (EC 3.5.4.9) (EC 6.3.4.3) (Formyltetrahydrofolate synthetase) (Methenyltetrahydrofolate cyclohydrolase) (Methylenetetrahydrofolate dehydrogenase)	17.9736
G3HCL6_CRIGR	C3-beta-c (C3a anaphylatoxin) (Complement C3) (Complement C3 alpha chain) (Complement C3 beta chain) (Complement C3b alpha' chain) (Complement C3c alpha' chain fragment 1) (Complement C3c alpha' chain fragment 2) (Complement C3d fragment) (Complement C3dg fragment) (Complement C3f fragment) (Complement C3g fragment)	16.4206
G3GWM7_CRIGR	Calcineurin-like phosphoesterase domain-containing protein 1 (EC 3.1.3.16) (Serine/threonine-protein phosphatase CPPED1)	15.5324
G3II12_CRIGR	Calcium-binding protein 39	16.2591
G3GUR0_CRIGR	Calcium-dependent serine proteinase	20.7357
G3GVM9_CRIGR	Calcium-regulated heat stable protein 1	15.8123
G3HBG8_CRIGR	Calmodulin	21.6434
G3HUU7_CRIGR	Calpactin I light chain (Calpactin-1 light chain) (Protein S100-A10) (S100 calcium-binding protein A10)	20.4715
G3H750_CRIGR	Calpain inhibitor (Calpastatin)	18.0621
G3HF56_CRIGR	Calponin	15.0775
G3HCX8_CRIGR	Calreticulin	17.1652
G3ILK7_CRIGR	Calsyntenin-1	20.2466
G3GZ90_CRIGR	Calumenin	21.7136
G3GX92_CRIGR	CAMK1 (Calcium/calmodulin-dependent protein kinase type 1)	16.7513
G3H853_CRIGR	cAMP-dependent protein kinase type I-alpha regulatory subunit	15.8992
G3H3E3_CRIGR	CANT1 (Soluble calcium-activated nucleotidase 1)	19.2985
G3GYY2_CRIGR	Caprin-1	18.812
G3H2Q4_CRIGR	Carbonic anhydrase (EC 4.2.1.1) (Fragment)	20.3205
G3I7X7_CRIGR	Carboxylic ester hydrolase (EC 3.1.1.-)	15.4562
G3H1D5_CRIGR	Carboxypeptidase (EC 3.4.16.-)	18.3163
G3HR95_CRIGR	Carboxypeptidase D (EC 3.4.17.22) (Metallocarboxypeptidase D)	16.6357
G3HK39_CRIGR	Carboxypeptidase Q (Plasma glutamate carboxypeptidase)	15.7461
G3IL63_CRIGR	Caspase-7	14.8634
G3GYY6_CRIGR	Catalase (EC 1.11.1.6)	18.0427
G3HEP7_CRIGR	Catechol O-methyltransferase (EC 2.1.1.6)	14.1272
G3H0L9_CRIGR	Cathepsin B (EC 3.4.22.1) (Cathepsin B heavy chain) (Cathepsin B light chain)	21.2799
G3I4W7_CRIGR	Cathepsin D (EC 3.4.23.5)	19.2465
G3INC5_CRIGR	Cathepsin L1	21.6359
Q9EPP7_CRIGR	Cathepsin X (EC 3.4.18.1)	19.8387
G3HGQ1_CRIGR	Cation-independent mannose-6-phosphate receptor	16.8993
Q9JJN7_CRIGR	CBR3 (Carbonyl reductase) (EC 1.1.1.184) (Carbonyl reductase 3) (Carbonyl reductase [NADPH] 3)	17.1615
G3H7K5_CRIGR	CCT5 (T-complex protein 1 subunit epsilon)	19.1932
G3HGP6_CRIGR	CCT-alpha (T-complex protein 1 subunit alpha)	18.4366
G3HZ42_CRIGR	CCT-beta (T-complex protein 1 subunit beta)	19.7225
G3HH37_CRIGR	CD109 antigen	17.6487
G3GYZ1_CRIGR	CD44 antigen (Extracellular matrix receptor III) (GP90 lymphocyte homing/adhesion receptor) (HUTCH-I) (Hermes antigen) (Hyaluronate receptor) (Phagocytic glycoprotein 1) (Phagocytic glycoprotein I)	18.6695
G3HIM4_CRIGR	Cell division control protein 42 homolog (EC 3.6.5.2)	15.8855
G3HC77_CRIGR	Cell division cycle 5-related protein	15.0868
G3HW57_CRIGR	Cell division protein kinase 4	15.8484
G3GVR5_CRIGR	Cerebral dopamine neurotrophic factor	16.548
G3HI29_CRIGR	Ceroid-lipofuscinosis neuronal protein 5	16.2677
G3HB86_CRIGR	Chemerin (Retinoic acid receptor responder protein 2)	15.9628
G3I3H9_CRIGR	Chitinase domain-containing protein 1	15.3082
G3HMU4_CRIGR	Chloride intracellular channel protein	17.7583
G3H0E4_CRIGR	Chondroitin sulfate proteoglycan 4	24.9909
G3GRS9_CRIGR	Chondroitinsulfatase (EC 3.1.6.4) (Galactose-6-sulfate sulfatase) (N-acetylgalactosamine-6-sulfatase) (N-acetylgalactosamine-6-sulfate sulfatase)	16.6837
G3I2J3_CRIGR	Chromobox protein-like 6 (Fragment)	14.6249
G3HES3_CRIGR	Chromosome segregation 1-like protein (Exportin-2) (Importin-alpha re-exporter)	17.5746
G3HRP3_CRIGR	Citrate synthase	17.3398
G3HJ89_CRIGR	Clathrin heavy chain	18.9455
G3IE25_CRIGR	Clathrin light chain	17.8777
G3H194_CRIGR	Clathrin light chain (Fragment)	14.9393
G3H5Z5_CRIGR	Cleavage stimulation factor 64 kDa subunit	15.7123
G3HNJ3_CRIGR	Clusterin	22.5513
G3INL9_CRIGR	CMP-N-acetylneuraminate-beta-galactosamide-alpha-2, 3-sialyltransferase	17.8132
G3I692_CRIGR	CNDP2 (Cytosolic non-specific dipeptidase)	18.9986
G3HRP2_CRIGR	CNPY2 (Protein canopy-like 2)	19.1646
G3GRX4_CRIGR	Coactosin-like protein	17.5281
G3I5S7_CRIGR	Coatomer subunit delta	15.3047
G3H485_CRIGR	Coatomer subunit epsilon	17.4354
G3I6B8_CRIGR	Coatomer subunit zeta	15.6248
G3IDM2_CRIGR	Cofilin, non-muscle isoform (Cofilin-1)	22.8045
G3HAJ9_CRIGR	Coiled-coil domain-containing protein 58	17.7352
G3H092_CRIGR	Coiled-coil domain-containing protein 80	16.4322
G3IM20_CRIGR	Collagen alpha-1(III) chain	19.6439
G3IL75_CRIGR	Collagen alpha-1(V) chain	16.9884
G3H8Y5_CRIGR	Collagen alpha-1(VI) chain	20.0504
G3IKH3_CRIGR	Collagen alpha-2(V) chain	19.2723
G3H8Y4_CRIGR	Collagen alpha-2(VI) chain	16.6872
G3IDD4_CRIGR	Collagen-binding protein (Serpin H1)	20.6895
G3IID2_CRIGR	Complement C1q tumor necrosis factor-related protein 5	17.9882
G3GUR1_CRIGR	Complement subcomponent C1r (EC 3.4.21.41)	21.2129
G3H133_CRIGR	Component 3 of promoter of RISC (Translin)	17.0387
G3I7E1_CRIGR	Contactin-1	15.9618
G3IA32_CRIGR	COP9 signalosome complex subunit 4	14.2731
G3I3Z5_CRIGR	Coronin	15.1655
G3HAR2_CRIGR	CPNE1 (Copine-1)	15.883
G3HE67_CRIGR	CREG1 (Protein CREG1)	17.9159
G3HFZ9_CRIGR	CRKL (Crk-like protein)	16.7328
G3IKQ6_CRIGR	CSTB (Cystatin-B)	19.2714
G3IGW0_CRIGR	CTLA2B (Protein CTLA-2-beta)	19.819
G3HIB0_CRIGR	Cyclin-dependent kinases regulatory subunit	15.047
G3H3I9_CRIGR	Cysteine and glycine-rich protein 1	16.1772
G3I8H9_CRIGR	Cysteine and histidine-rich domain-containing protein 1	15.7677
G3H3B2_CRIGR	Cysteine-rich protein 2	18.8958
G3IBV7_CRIGR	Cytochrome b5	17.6157
G3H1N2_CRIGR	Cytochrome c oxidase assembly protein COX16 homolog, mitochondrial	16.6568
G3H2K2_CRIGR	Cytochrome c, somatic	18.323
G3I220_CRIGR	Cytoskeleton-associated protein 4	16.0794
G3HR08_CRIGR	Cytosol aminopeptidase	18.0079
G3IJV7_CRIGR	Cytosolic acyl coenzyme A thioester hydrolase	18.5017
G3HP75_CRIGR	D-3-phosphoglycerate dehydrogenase (EC 1.1.1.95)	18.2927
G3HF76_CRIGR	DAZ-associated protein 1	16.4669
G3HW48_CRIGR	DCTN2 (Dynactin subunit 2) (Dynactin subunit 2-like isoform 1)	18.4467
G3HY03_CRIGR	D-dopachrome decarboxylase (DDT)	19.3478
G3HCT4_CRIGR	DEAD box protein 5 (EC 3.6.4.13) (Probable ATP-dependent RNA helicase DDX5)	14.0264
G3HJG6_CRIGR	Decorin (Bone proteoglycan II)	21.4559
G3HUQ9_CRIGR	Dentin matrix protein 4	18.0302
G3HCX3_CRIGR	Deoxyribonuclease II (EC 3.1.22.1)	19.045
G3I7L6_CRIGR	Desmocollin-1	14.7258
G3HWE7_CRIGR	Dickkopf-related protein 3	21.5508
Q2MH30_CRIGR	Dihydrofolate reductase (EC 1.5.1.3)	15.9458
G3HR10_CRIGR	Dihydropteridine reductase (Dihydropteridine reductase-like protein) (EC 1.5.1.34)	15.2802
G3HNK4_CRIGR	Dihydropyrimidinase-related protein 2	18.9171
G3HMI5_CRIGR	Di-N-acetylchitobiase	15.692
G3I2H0_CRIGR	Dipeptidyl peptidase 3 (EC 3.4.14.4) (Dipeptidyl aminopeptidase III) (Dipeptidyl peptidase III)	19.926
G3GRT8_CRIGR	Diphosphomevalonate decarboxylase (EC 4.1.1.33)	16.386
G3I3V6_CRIGR	Discoidin, CUB and LCCL domain-containing protein 2	18.9743
G3GRM2_CRIGR	Disintegrin and metalloproteinase domain-containing protein 10 (EC 3.4.24.81) (Kuzbanian protein homolog) (Mammalian disintegrin-metalloprotease)	18.8408
G3HC59_CRIGR	Disintegrin and metalloproteinase domain-containing protein 15	17.064
G3II69_CRIGR	DNA damage-binding protein 1 (Damage-specific DNA-binding protein 1)	16.9897
G3GZQ9_CRIGR	DNA helicase (EC 3.6.4.12)	14.9092
Q9Z2J2_CRIGR	DNA-(apurinic or apyrimidinic site) endonuclease (EC 3.1.-.-)	15.3235
G3GZZ7_CRIGR	DNA-directed RNA polymerase subunit beta (EC 2.7.7.6)	17.9455
G3I303_CRIGR	DNA-directed RNA polymerases I, II, and III subunit RPABC3	15.2251
G3HYG7_CRIGR	DnaJ-like subfamily B member 11	16.1349
G3H1Z4_CRIGR	DnaJ-like subfamily C member 8	17.0276
G3IN86_CRIGR	DPP7 (Dipeptidyl-peptidase 2)	18.5355
G3H170_CRIGR	Drebrin	19.1279
G3HM98_CRIGR	Drebrin-like protein	17.0052
G3H4W0_CRIGR	dTMP kinase (EC 2.7.4.9)	15.7622
G3IBF7_CRIGR	E2 ubiquitin-conjugating enzyme (EC 2.3.2.23)	17.9881
G3HPE9_CRIGR	Echinoderm microtubule-associated protein-like 2	15.9277
G3I952_CRIGR	EF-hand domain-containing protein D2	19.0858
G3HC56_CRIGR	EFNA1 (Ephrin-A1)	15.7124
G3I2G7_CRIGR	EGF-containing fibulin-like extracellular matrix protein 2	16.5896
G3I4G0_CRIGR	EH domain-containing protein 3	15.6753
G3HRR5_CRIGR	ELAV-like protein	17.2746
G3HGY8_CRIGR	Elongation factor 1-alpha	18.8882
G3HH39_CRIGR	Elongation factor 1-alpha 1	22.0459
G3HDL6_CRIGR	Elongation factor 1-beta	18.2669
G3I5H3_CRIGR	Elongation factor 1-delta	17.1027
G3I073_CRIGR	Elongation factor 1-gamma	18.721
G3HSL4_CRIGR	Elongation factor 2	21.8785
G3H9C9_CRIGR	Elongin-C	18.0102
G3GXS2_CRIGR	EMILIN-1	20.1831
G3HCF8_CRIGR	Endophilin-A2	14.8665
BIP_CRIGR	Endoplasmic reticulum chaperone BiP (EC 3.6.4.10) (78 kDa glucose-regulated protein) (GRP-78) (Binding-immunoglobulin protein) (BiP) (Heat shock protein 70 family protein 5) (HSP70 family protein 5) (Heat shock protein family A member 5) (Immunoglobulin heavy chain-binding protein)	21.7625
G3HFL2_CRIGR	Endoplasmic reticulum lectin 1	14.4818
G3H284_CRIGR	Endoplasmic reticulum resident protein 29	19.5531
G3HRG8_CRIGR	Endoplasmic reticulum resident protein ERp44 (Fragment)	18.6754
G3HQM6_CRIGR	Endoplasmin	18.4706
G3IHB4_CRIGR	Endothelial differentiation-related factor 1	16.4701
G3H1P3_CRIGR	Enhancer of rudimentary homolog	17.2226
G3I784_CRIGR	Enolase-phosphatase E1 (EC 3.1.3.77) (2,3-diketo-5-methylthio-1-phosphopentane phosphatase) (MASA homolog)	15.935
G3H9Z5_CRIGR	Epidermal growth factor receptor kinase substrate 8	15.6842
G3I936_CRIGR	Epididymal secretory protein E1 (NPC intracellular cholesterol transporter 2)	19.6528
G3GXB5_CRIGR	Ethanolamine-phosphate cytidylyltransferase	15.28
G3I638_CRIGR	Eukaryotic translation initiation factor 3 subunit F (eIF3f) (Eukaryotic translation initiation factor 3 subunit 5) (eIF-3-epsilon) (eIF3 p47)	15.7054
G3H6E1_CRIGR	Eukaryotic translation initiation factor 3 subunit G (eIF3g) (Eukaryotic translation initiation factor 3 RNA-binding subunit) (eIF-3 RNA-binding subunit) (Eukaryotic translation initiation factor 3 subunit 4) (eIF-3-delta) (eIF3 p42) (eIF3 p44)	18.2511
G3H945_CRIGR	Eukaryotic translation initiation factor 3 subunit I (eIF3i) (Eukaryotic translation initiation factor 3 subunit 2) (eIF-3-beta) (eIF3 p36)	16.8777
G3I505_CRIGR	Eukaryotic translation initiation factor 3 subunit L (eIF3l) (Eukaryotic translation initiation factor 3 subunit 6-interacting protein) (Eukaryotic translation initiation factor 3 subunit E-interacting protein)	15.4803
G3GZB1_CRIGR	Eukaryotic translation initiation factor 3 subunit M (eIF3m)	14.557
G3IIH3_CRIGR	Eukaryotic translation initiation factor 4E	16.7149
G3I948_CRIGR	Eukaryotic translation initiation factor 5A (eIF-5A)	20.076
G3GY95_CRIGR	Eukaryotic translation initiation factor 5A-1	18.6699
G3HAQ2_CRIGR	Eukaryotic translation initiation factor 6 (eIF-6)	18.7987
G3HZE3_CRIGR	Exo-alpha-sialidase (EC 3.2.1.18)	19.4726
G3HWY2_CRIGR	Exostosin-2	16.0821
G3IFV3_CRIGR	Exportin-1	20.8102
G3HYU7_CRIGR	Exportin-5	15.2939
G3ID62_CRIGR	EXTL2 (Exostosin-like 2)	16.4632
G3H2W6_CRIGR	Extracellular matrix protein 1	22.5682
G3HWC3_CRIGR	EZR (Ezrin)	19.2369
G3IDS2_CRIGR	F-actin-capping protein subunit alpha	17.0416
G3HU28_CRIGR	F-actin-capping protein subunit beta	18.0862
G3GVT2_CRIGR	Far upstream element-binding protein 1	17.1115
G3HCK9_CRIGR	Far upstream element-binding protein 2	17.8894
G3IEA9_CRIGR	Far upstream element-binding protein 3	14.6958
G3HC39_CRIGR	Farnesyl pyrophosphate synthetase	19.1449
G3I6H5_CRIGR	Fermitin family-like 2	13.1696
G3IEF1_CRIGR	Ferritin	19.7809
G3HE03_CRIGR	FHL3 (Four and a half LIM domains protein 3)	16.595
G3I1V3_CRIGR	Fibronectin	21.613
G3IBK2_CRIGR	Filamin-A	19.198
G3HFM4_CRIGR	Filamin-B	17.8895
G3IFK1_CRIGR	Flap endonuclease 1 (FEN-1) (EC 3.1.-.-) (Flap structure-specific endonuclease 1)	13.0597
G3HNR0_CRIGR	Flavin reductase	15.4964
G3HAI3_CRIGR	Follistatin-related protein 1	22.0321
G3GY52_CRIGR	Formylglycinamide ribonucleotide amidotransferase (EC 6.3.5.3) (Formylglycinamide ribotide amidotransferase)	17.022
G3I4H6_CRIGR	Fructose-bisphosphate aldolase (EC 4.1.2.13)	21.3473
G3H6M5_CRIGR	Fumarate hydratase, mitochondrial (EC 4.2.1.2)	17.9655
G3HTU8_CRIGR	Galactokinase	15.6026
G3H7B3_CRIGR	Galectin	19.6539
G3H3E4_CRIGR	Galectin-3-binding protein (Lectin galactoside-binding soluble 3-binding protein)	22.4255
G3H577_CRIGR	Ganglioside GM2 activator	18.7
G3IHJ6_CRIGR	Gc-globulin (Group-specific component) (Vitamin D-binding protein)	16.8497
G3IKW4_CRIGR	GDP-4-keto-6-deoxy-D-mannose-3,5-epimerase-4-reductase (EC 1.1.1.271)	14.7017
OFUT1_CRIGR	GDP-fucose protein O-fucosyltransferase 1 (EC 2.4.1.221) (Peptide-O-fucosyltransferase 1) (O-FucT-1)	16.4646
G3IL43_CRIGR	Glucosamine-6-phosphate isomerase (EC 3.5.99.6) (Glucosamine-6-phosphate deaminase)	15.527
G3IBL4_CRIGR	Glucose-6-phosphate 1-dehydrogenase (EC 1.1.1.49)	19.0658
G3HUM5_CRIGR	Glucose-6-phosphate isomerase (EC 5.3.1.9)	18.5175
G3H697_CRIGR	Glucosidase 2 subunit beta (Glucosidase II subunit beta)	18.4111
G3HC47_CRIGR	Glucosylceramidase (EC 3.2.1.45)	20.0373
G3H229_CRIGR	Glutamine amidotransferase (EC 6.3.5.2)	14.3649
G3IKS9_CRIGR	Glutaredoxin-3	17.6172
G3H8G0_CRIGR	Glutathione peroxidase	16.3674
G3ILF1_CRIGR	Glutathione S-transferase (EC 2.5.1.18)	19.461
G3HAP7_CRIGR	Glutathione synthetase (GSH-S) (EC 6.3.2.3)	19.6229
G3I5H1_CRIGR	Glutathione transferase (EC 2.5.1.18)	16.5183
G3H609_CRIGR	Glutathione-disulfide reductase (EC 1.8.1.7)	16.9505
G3GUM6_CRIGR	Glyceraldehyde-3-phosphate dehydrogenase	21.9012
G3GV81_CRIGR	Glycerol-3-phosphate dehydrogenase [NAD(+)] (EC 1.1.1.8)	16.3314
G3HJM2_CRIGR	Glycine--tRNA ligase	15.5342
G3HTG9_CRIGR	Glyoxalase domain-containing protein 4	18.4397
G3H4T5_CRIGR	Glypican-1 (Secreted glypican-1)	23.6045
G3HQ97_CRIGR	Golgi integral membrane protein 4	15.3813
G3IAW1_CRIGR	Golgi membrane protein 1	19.054
G3GUA5_CRIGR	Golgi reassembly-stacking protein 2	15.4966
G3IPB7_CRIGR	Golgi SNAP receptor complex member 2	15.8989
G3GVA0_CRIGR	Golgin subfamily A member 4	16.4292
G3HN14_CRIGR	GPI ethanolamine phosphate transferase 3	18.8057
G3HLK3_CRIGR	Granulins	20.511
G3HKV9_CRIGR	Group XV phospholipase A2 (PLA2G15)	17.6447
G3GWC4_CRIGR	GrpE protein homolog	14.9404
G3I3Y6_CRIGR	GST class-pi (EC 2.5.1.18)	20.7944
G3HP89_CRIGR	GTP-binding nuclear protein Ran	18.4375
G3H8D0_CRIGR	Guanine nucleotide-binding protein G(I), alpha-2 subunit	17.0614
G3I1X8_CRIGR	Guanine nucleotide-binding protein G(I)/G(S)/G(T) subunit beta-1	16.5268
G3GWT7_CRIGR	Guanine nucleotide-binding protein G(S) subunit alpha isoforms XLas	16.6118
G3HK00_CRIGR	Guanine nucleotide-binding protein subunit beta-2-like 1	18.9435
G3HQN3_CRIGR	H-2 class I histocompatibility antigen, D-D alpha chain	16.7671
G3HDI8_CRIGR	HCLS1-binding protein 3	14.4147
G3IG19_CRIGR	HD domain-containing protein 3	17.4309
G3H4S3_CRIGR	Heat shock 70 kDa protein 13	20.0041
G3H2C4_CRIGR	Heat shock 70 kDa protein 4 (Fragment)	17.093
G3IDC2_CRIGR	Heat shock cognate 71 kDa protein	20.2385
G3GWF4_CRIGR	Heat shock protein 105 kDa (Fragment)	15.9035
G3I027_CRIGR	Heat shock protein 75 kDa, mitochondrial	17.1879
G3HA24_CRIGR	Heat shock protein beta-1 (Fragment)	16.9346
G3H354_CRIGR	Heat shock protein HSP 90-alpha	16.87
G3HC84_CRIGR	Heat shock protein HSP 90-beta	17.8632
G3GRK8_CRIGR	HECT-type E3 ubiquitin transferase (EC 2.3.2.26)	17.2027
G3IGL0_CRIGR	Helix-destabilizing protein (hnRNP core protein A1)	21.3172
G3IAI6_CRIGR	Heme oxygenase (EC 1.14.14.18)	16.3384
G3HB42_CRIGR	Heme-binding protein 1	17.3682
G3HBR8_CRIGR	Hemoglobin subunit alpha	16.8842
G3ICM8_CRIGR	Hemoglobin subunit epsilon-Y2	17.6696
G3GX75_CRIGR	Hepatocyte growth factor-regulated tyrosine kinase substrate	14.9921
G3H1U2_CRIGR	Heterogeneous nuclear ribonucleoprotein A3	19.5212
G3GS73_CRIGR	Heterogeneous nuclear ribonucleoprotein A3-like 1	18.7204
G3HWP9_CRIGR	Heterogeneous nuclear ribonucleoprotein C-like 1-like isoform 5 (Heterogeneous nuclear ribonucleoproteins C1/C2)	16.3092
G3I782_CRIGR	Heterogeneous nuclear ribonucleoprotein D0	18.5119
G3I783_CRIGR	Heterogeneous nuclear ribonucleoprotein D-like	17.15
G3H6K1_CRIGR	Heterogeneous nuclear ribonucleoprotein G	19.0032
G3HP71_CRIGR	Heterogeneous nuclear ribonucleoprotein H (Fragment)	18.6073
G3HAA1_CRIGR	Heterogeneous nuclear ribonucleoprotein H3	14.9226
G3IAS8_CRIGR	Heterogeneous nuclear ribonucleoprotein K (Queuosine salvage protein)	20.7759
G3GTB7_CRIGR	Heterogeneous nuclear ribonucleoprotein Q	19.4183
G3H7M8_CRIGR	Heterogeneous nuclear ribonucleoprotein U	16.0744
G3H2J8_CRIGR	Heterogeneous nuclear ribonucleoproteins A2/B1	21.2089
G3HDQ9_CRIGR	Hexosyltransferase (EC 2.4.1.-)	16.2084
G3H571_CRIGR	Histidine triad nucleotide-binding protein 1	16.9096
G3I595_CRIGR	Histidine--tRNA ligase (EC 6.1.1.21)	15.2501
G3GUB4_CRIGR	Histone acetyltransferase type B catalytic subunit	16.3048
G3H2T7_CRIGR	Histone H3	19.2703
G3HHM2_CRIGR	Histone H3.1t	19.0802
G3HPV6_CRIGR	Histone H4	21.3953
G3HKD6_CRIGR	Histone-binding protein RBBP7	18.5647
G3HBY2_CRIGR	HN1L (Hematological and neurological expressed 1-like protein)	16.8292
G3H2E2_CRIGR	HNRNPAB (Heterogeneous nuclear ribonucleoprotein A/B)	19.5912
G3I2K6_CRIGR	HPCAL1 (Hippocalcin-like protein 1)	15.0443
G3H6C5_CRIGR	Hsp90 chaperone protein kinase-targeting subunit (Hsp90 co-chaperone Cdc37) (p50Cdc37)	16.5458
G3H4Z8_CRIGR	HSPA2 (Heat shock-related 70 kDa protein 2)	20.9016
G3H0T9_CRIGR	Huntingtin-interacting protein K	18.0038
G3HGI4_CRIGR	Hypoxanthine-guanine phosphoribosyltransferase	15.771
G3I973_CRIGR	Hypoxia up-regulated protein 1	19.4174
G3H8Q6_CRIGR	Importin subunit alpha	14.013
G3H5V0_CRIGR	Importin subunit beta-1	19.0125
G3GS70_CRIGR	Importin-5	17.5793
G3H3I2_CRIGR	Importin-9	16.4386
G3H6S8_CRIGR	Inorganic diphosphatase (EC 3.6.1.1)	20.5644
G3I1R2_CRIGR	Inosine phosphorylase (EC 2.4.2.1) (Inosine-guanosine phosphorylase) (Fragment)	19.2643
IMDH2_CRIGR	Inosine-5'-monophosphate dehydrogenase 2 (IMP dehydrogenase 2) (IMPD 2) (IMPDH 2) (EC 1.1.1.205) (IMPDH-II)	16.7129
G3I4E6_CRIGR	Inositol-1-monophosphatase (EC 3.1.3.25)	15.8637
G3H497_CRIGR	Inositol-3-phosphate synthase 1 (EC 5.5.1.4)	14.7818
G3H3W4_CRIGR	Insulin-degrading enzyme	16.8685
G3I5N6_CRIGR	Insulin-like growth factor-binding protein 4	22.571
G3HR88_CRIGR	Integral membrane protein 2	17.062
G3GR63_CRIGR	Inter-alpha-trypsin inhibitor heavy chain H2	16.8701
G3GR64_CRIGR	Inter-alpha-trypsin inhibitor heavy chain H5	20.0066
Q9ERF7_CRIGR	Intercellular adhesion molecule 1 (Intracellular adhesion molecule 1)	16.7474
G3GT45_CRIGR	Interferon-alpha/beta receptor beta chain	16.2012
G3I1P0_CRIGR	Isochorismatase domain-containing protein 1	15.2939
G3H0B5_CRIGR	Isocitrate dehydrogenase [NAD] subunit, mitochondrial	15.5534
G3HU51_CRIGR	Isocitrate dehydrogenase [NADP] (EC 1.1.1.42)	18.5014
G3GR90_CRIGR	Isopentenyl-diphosphate Delta-isomerase (EC 5.3.3.2)	20.0463
G3ICL7_CRIGR	K(+) channel subunit beta-1 (Kv-beta-1) (Voltage-gated potassium channel subunit beta-1)	17.1514
G3HFP8_CRIGR	KDEL motif-containing protein 2	18.6883
G3IPN2_CRIGR	Keratin, type I cytoskeletal 10 (Fragment)	21.59
G3I8F9_CRIGR	Keratin, type I cytoskeletal 14	21.6095
G3I8G0_CRIGR	Keratin, type I cytoskeletal 17	14.4179
G3IKI6_CRIGR	Keratin, type II cytoskeletal 1b	23.0545
G3IBP3_CRIGR	Keratin, type II cytoskeletal 2 epidermal	20.6016
G3IKI7_CRIGR	Keratin, type II cytoskeletal 2 oral	18.2895
G3IBN8_CRIGR	Keratin, type II cytoskeletal 6A	14.3717
G3IBN9_CRIGR	Keratin, type II cytoskeletal 71	23.0276
G3IH98_CRIGR	Keratin, type II cytoskeletal 8	22.0066
G3H953_CRIGR	KH domain-containing, RNA-binding, signal transduction-associated protein 1	16.0936
G3ICD3_CRIGR	Lactadherin	17.0619
G3HLD0_CRIGR	Lactoylglutathione lyase	18.8847
G3HG95_CRIGR	Lamin-A/C	20.7485
G3I2N4_CRIGR	Lamina-associated polypeptide 2, isoforms alpha/zeta	16.4687
G3HSM8_CRIGR	Lamin-B2	15.74
G3HGW6_CRIGR	Laminin subunit alpha-5	20.0049
G3I278_CRIGR	Laminin subunit beta-1	20.3669
G3IB69_CRIGR	Laminin subunit beta-2	14.6566
G3HG25_CRIGR	Laminin subunit gamma-1	19.4617
G3H1B3_CRIGR	Lamin-L(I)	18.6316
G3H4X0_CRIGR	LanC-like protein 1 (Fragment)	14.9157
G3H2G1_CRIGR	Layilin	16.3957
G3I9P1_CRIGR	LDLR chaperone MESD (LRP chaperone MESD) (Mesoderm development candidate 2) (Mesoderm development protein)	17.5638
G3II57_CRIGR	Leucine carboxyl methyltransferase 1 (EC 2.1.1.233)	14.9782
G3IJ02_CRIGR	Leucine-rich repeat flightless-interacting protein 1	16.6213
G3HX58_CRIGR	Leucine-rich repeat transmembrane protein FLRT3	17.0567
G3GWX6_CRIGR	Leukocyte elastase inhibitor A (SERPINB1A)	19.6684
G3HBI9_CRIGR	Leukotriene A-4 hydrolase	19.0136
G3H5W5_CRIGR	LIM and SH3 domain protein 1	19.7382
G3HQY6_CRIGR	Lipase	16.3111
G3H6V7_CRIGR	Lipoprotein lipase (LPL) (EC 3.1.1.34)	21.2169
G3I255_CRIGR	L-lactate dehydrogenase (EC 1.1.1.27)	23.3509
G3H177_CRIGR	LMAN2 (Vesicular integral-membrane protein VIP36) (Vesicular integral-membrane protein VIP36-like protein)	19.4588
G3HBH4_CRIGR	Low molecular weight cytosolic acid phosphatase (EC 3.1.3.2) (EC 3.1.3.48) (Low molecular weight phosphotyrosine protein phosphatase)	17.4635
LDLR_CRIGR	Low-density lipoprotein receptor (LDL receptor)	18.9509
G3HJG5_CRIGR	Lumican	20.1344
G3GU92_CRIGR	Lupus La protein-like	14.8747
G3I519_CRIGR	LXN (Latexin)	16.8635
G3I4N3_CRIGR	Lysine--tRNA ligase (EC 6.1.1.6) (Lysyl-tRNA synthetase)	18.6122
G3HTE5_CRIGR	Lysosomal alpha-glucosidase	20.4565
G3HUI4_CRIGR	Lysosomal Pro-X carboxypeptidase (PRCP)	18.9358
G3HZC7_CRIGR	Lysosomal thioesterase PPT2	17.2832
G3GZY4_CRIGR	Lysyl oxidase homolog (EC 1.4.3.13)	16.4507
G3HFJ1_CRIGR	m7GpppX diphosphatase (EC 3.6.1.59)	18.5073
G3IHR6_CRIGR	Macrophage colony-stimulating factor 1 (CSF-1) (MCSF)	16.0204
G3HPZ5_CRIGR	Macrophage-capping protein	18.8635
G3IEU2_CRIGR	Maillard deglycase (EC 3.5.1.124) (Parkinsonism-associated deglycase) (Protein DJ-1) (Protein/nucleic acid deglycase DJ-1)	20.6743
G3H416_CRIGR	Major prion protein	15.0693
G3I4I9_CRIGR	Major vault protein	16.938
G3HDQ2_CRIGR	Malate dehydrogenase (EC 1.1.1.37)	20.3137
G3HA23_CRIGR	Malate dehydrogenase (EC 1.1.1.37) (Fragment)	18.4256
G3IFK8_CRIGR	MAM domain-containing protein 2	18.212
G3GV64_CRIGR	Mammalian ependymin-related protein 1	17.6394
G3I837_CRIGR	Mannose-6-phosphate isomerase (EC 5.3.1.8)	17.0945
G3HRK9_CRIGR	Matrix metalloproteinase-19	19.2301
G3H8V1_CRIGR	Matrix metalloproteinase-9	19.7634
G3H8A8_CRIGR	Mesencephalic astrocyte-derived neurotrophic factor	16.6293
G3GUX9_CRIGR	Metalloendopeptidase (EC 3.4.24.-)	19.3236
G3IBH0_CRIGR	Metalloproteinase inhibitor 1 (Tissue inhibitor of metalloproteinases 1)	21.9695
G3H3E6_CRIGR	Metalloproteinase inhibitor 2 (Tissue inhibitor of metalloproteinases 2)	19.8667
G3GWQ1_CRIGR	Metavinculin (Vinculin)	21.9158
G3IIA1_CRIGR	Methylosome protein 50 (Fragment)	16.4846
G3HKQ7_CRIGR	Microtubule-associated protein	18.9414
G3HIT7_CRIGR	Microtubule-associated protein 1B	16.8811
G3HAP1_CRIGR	Microtubule-associated proteins 1A/1B light chain 3A	16.3734
G3HY08_CRIGR	MIF (Macrophage migration inhibitory factor)	18.7326
G3HRI3_CRIGR	Mitochondrial import inner membrane translocase subunit Tim10 (TIMM10)	14.6856
G3I4H1_CRIGR	Mitogen-activated protein kinase (EC 2.7.11.24)	14.1629
G3I5V6_CRIGR	Mitotic checkpoint protein BUB3	15.6464
G3HYJ9_CRIGR	Moesin	17.2055
G3I4B9_CRIGR	Mps one binder kinase activator-like 1A	15.7091
G3H4A9_CRIGR	Mpv17-like protein 2	18.42
G3I886_CRIGR	Multifunctional methyltransferase subunit TRM112-like protein (tRNA methyltransferase 112 homolog)	17.0725
G3HW66_CRIGR	Multiple inositol polyphosphate phosphatase 1	18.7317
G3HQ75_CRIGR	Murinoglobulin-1	15.5626
G3HCH0_CRIGR	MYDGF (UPF0556 protein C19orf10-like)	18.3141
G3HTZ1_CRIGR	Myelin peripheral protein (Myelin protein P0) (Myelin protein zero)	19.9791
G3IA94_CRIGR	MYL12B (Myosin regulatory light chain 12B)	17.0126
G3HRQ4_CRIGR	Myosin light polypeptide 6	20.0676
G3IH63_CRIGR	Myosin-9	17.916
G3GTH2_CRIGR	Na(+)/H(+) exchange regulatory cofactor NHE-RF	17.3123
G3HBX0_CRIGR	N-acetylglucosamine-1-phosphotransferase subunit gamma	18.2751
G3I8P7_CRIGR	N-acetylglucosamine-6-sulfatase (EC 3.1.6.14) (Glucosamine-6-sulfatase)	16.2315
G3H892_CRIGR	N-acyl-L-amino-acid amidohydrolase (EC 3.5.1.14)	16.6259
G3GTC7_CRIGR	NADP-dependent malic enzyme (Fragment)	17.0793
G3HRM8_CRIGR	Nascent polypeptide-associated complex subunit alpha, muscle-specific form	14.9294
G3HDD4_CRIGR	NEDD8 (Neddylin) (Ubiquitin-like protein Nedd8)	17.9753
G3GS62_CRIGR	NEDD8-activating enzyme E1 catalytic subunit (NEDD8-activating enzyme E1C) (Ubiquitin-activating enzyme E1C) (Ubiquitin-like modifier-activating enzyme 3)	14.203
G3HEJ4_CRIGR	Neogenin	20.1107
G3I9A3_CRIGR	Neudesin	17.3669
G3H2I6_CRIGR	Neural cell adhesion molecule 1	21.5144
G3HDM0_CRIGR	Neuropilin	14.2809
G3HQ98_CRIGR	Neuroserpin	18.4948
G3I064_CRIGR	Neutral alpha-glucosidase AB	20.3432
G3H2P1_CRIGR	NF-kappa-B inhibitor-like protein 2 (Nuclear factor of kappa light polypeptide gene enhancer in B-cells inhibitor-like 2)	16.0106
G3GUG5_CRIGR	NHL repeat-containing protein 1	14.6524
G3HVP7_CRIGR	NHL repeat-containing protein 3 (NHLRC3)	15.7423
G3HWE4_CRIGR	Nidogen-1	20.4281
G3HUK8_CRIGR	NIF3-like protein 1	16.8963
G3HU11_CRIGR	Nitrilase-like 1 (Putative nitrilase-like protein) (EC 3.5.-.-)	15.2883
G3IMP5_CRIGR	N-myc downstream-regulated gene 1 protein (Protein NDRG1)	16.8913
G3GXW5_CRIGR	N-myc downstream-regulated gene 3 protein (Protein NDRG3)	15.7812
G3I7J6_CRIGR	Non-POU domain-containing octamer-binding protein	18.8805
G3I7E2_CRIGR	Non-specific protein-tyrosine kinase (EC 2.7.10.2)	16.051
G3GSK4_CRIGR	Non-specific serine/threonine protein kinase (EC 2.7.11.1)	16.5014
G3H6Y6_CRIGR	NSFL1 cofactor p47 (p97 cofactor p47)	20.8826
G3HTF0_CRIGR	N-sulphoglucosamine sulphohydrolase (SGSH)	19.028
G3HYP6_CRIGR	Nuclear distribution protein C homolog (Nuclear migration protein nudC)	16.4842
G3I3A8_CRIGR	Nuclear mitotic apparatus protein 1	15.6015
G3HIK1_CRIGR	Nuclear pore complex protein Nup93	14.9221
G3HZX6_CRIGR	Nucleobindin-1	21.4944
G3IF52_CRIGR	Nucleobindin-2	21.674
G3IF80_CRIGR	Nucleolin	17.4439
G3ICB9_CRIGR	Nucleolysin TIAR	14.7284
G3IBF1_CRIGR	Nucleophosmin	17.6129
G3HBD3_CRIGR	Nucleoside diphosphate kinase (EC 2.7.4.6)	20.0782
G3H928_CRIGR	Nucleoside-diphosphate kinase (EC 2.7.4.6)	18.5549
G3HEY8_CRIGR	Nucleotide exchange factor SIL1	19.0889
G3H9Y7_CRIGR	NudC domain-containing protein 2	16.6476
G3HMA9_CRIGR	NudC domain-containing protein 3	14.5982
G3HKX2_CRIGR	NUTF2 (Nuclear transport factor 2)	17.6166
G3HU02_CRIGR	Olfactomedin-like protein 2B	16.9138
G3HQH7_CRIGR	Olfactomedin-like protein 3	18.0561
G3IL84_CRIGR	Oligoribonuclease, mitochondrial	19.4823
G3HMN4_CRIGR	Omega-amidase NIT2	15.7226
G3I2M2_CRIGR	O-phosphoserine phosphohydrolase (EC 3.1.3.3) (Phosphoserine phosphatase)	18.1321
G3ICW1_CRIGR	Osteoclast-stimulating factor 1 (Osteoclast-stimulating factor 1-like protein)	14.7256
G3H584_CRIGR	Osteonectin (SPARC) (Secreted protein acidic and rich in cysteine)	23.4487
G3IKQ9_CRIGR	Osteopontin	15.1706
G3IEB7_CRIGR	Out at first protein homolog	20.7881
G3HRK0_CRIGR	PA2G4 (Proliferation-associated protein 2G4)	18.2971
G3HN89_CRIGR	Palmitoyl-protein hydrolase 1 (EC 3.1.2.22) (Palmitoyl-protein thioesterase 1)	17.2854
G3I740_CRIGR	Pantetheinase	16.4834
G3HDG6_CRIGR	Paraspeckle component 1	15.0234
G3GU78_CRIGR	Paxillin	14.4982
G3HUE5_CRIGR	PBDC1 (UPF0368 protein Cxorf26-like)	15.2001
G3HXL1_CRIGR	PCBP1 (Poly(RC)-binding protein 1)	19.2581
G3HXY1_CRIGR	PDZ and LIM domain protein 1	17.8078
G3H168_CRIGR	PDZ and LIM domain protein 7	15.185
G3H1W2_CRIGR	PEF1 (Peflin)	15.9409
G3HQD5_CRIGR	Peptidyl-glycine alpha-amidating monooxygenase B	19.8132
G3H6F2_CRIGR	Peptidyl-prolyl cis-trans isomerase (EC 5.2.1.8)	15.5919
G3H533_CRIGR	Peptidyl-prolyl cis-trans isomerase (PPIase) (EC 5.2.1.8)	20.2878
G3IED5_CRIGR	Peptidyl-prolyl cis-trans isomerase A	20.8859
G3GUI3_CRIGR	Peptidylprolyl isomerase (EC 5.2.1.8)	18.9451
G3HCI0_CRIGR	Perilipin	14.805
G3HBI1_CRIGR	Peroxidase (EC 1.11.1.7)	20.1526
G3H7Y1_CRIGR	Peroxin-19 (Peroxisomal biogenesis factor 19) (Peroxisomal farnesylated protein)	14.4927
G3GYP9_CRIGR	Peroxiredoxin-1	21.7871
G3I887_CRIGR	Peroxiredoxin-5 (EC 1.11.1.24)	14.6895
G3GU60_CRIGR	Phosphatidylethanolamine-binding protein 1	21.8412
G3HTF5_CRIGR	Phosphatidylinositol transfer protein alpha isoform	17.2743
G3HXR8_CRIGR	Phosphatidylinositol-binding clathrin assembly protein	15.7422
G3GTC9_CRIGR	Phosphoacetylglucosamine mutase (PAGM) (EC 5.4.2.3) (Acetylglucosamine phosphomutase) (N-acetylglucosamine-phosphate mutase)	17.2451
G3GZD2_CRIGR	Phosphoglucomutase-1	18.1262
G3IFE7_CRIGR	Phosphoglucomutase-2	17.7609
G3HNY4_CRIGR	Phosphoglycerate kinase (EC 2.7.2.3)	17.3916
G3GZW8_CRIGR	Phosphoglycerate mutase 1	21.0183
G3HBR6_CRIGR	Phosphoglycolate phosphatase	16.5316
G3IKH9_CRIGR	Phosphohydroxythreonine aminotransferase (EC 2.6.1.52)	18.3984
G3HH63_CRIGR	Phospholipase A-2-activating protein	16.7401
G3I6T1_CRIGR	Phospholipase B-like (EC 3.1.1.-)	19.9276
G3H8V4_CRIGR	Phospholipid transfer protein	20.8556
G3GVN0_CRIGR	Phosphomannomutase (EC 5.4.2.8)	14.3913
G3IKX2_CRIGR	Pigment epithelium-derived factor	19.5822
G3I683_CRIGR	Plasminogen activator inhibitor 1 RNA-binding protein	15.9785
G3IBY4_CRIGR	Plastin-3	18.1003
G3I0M2_CRIGR	Platelet-activating factor acetylhydrolase IB subunit gamma	18.2466
G3HWJ2_CRIGR	Plectin-1	19.5165
G3HV39_CRIGR	Poly(RC)-binding protein 2	16.805
G3HWJ6_CRIGR	Poly(U)-binding-splicing factor PUF60	16.0521
G3I8S7_CRIGR	Polyadenylate-binding protein (PABP)	20.5342
G3HN76_CRIGR	Polyadenylate-binding protein 4	17.1139
G3HLX0_CRIGR	Polymerase I and transcript release factor	14.9177
G3GX17_CRIGR	Polypeptide N-acetylgalactosaminyltransferase (EC 2.4.1.-) (Protein-UDP acetylgalactosaminyltransferase)	19.5655
G3HF46_CRIGR	Polypyrimidine tract-binding protein 1	17.6403
G3I366_CRIGR	Post-proline cleaving enzyme (EC 3.4.21.26) (Prolyl endopeptidase)	15.5832
G3IEX5_CRIGR	PPCS (Phosphopantothenate--cysteine ligase)	14.8889
G3HCW9_CRIGR	PRDX2 (Peroxiredoxin-2)	19.633
G3I581_CRIGR	Prefoldin subunit 1	16.5177
G3HU10_CRIGR	Prefoldin subunit 2	17.6117
G3HV83_CRIGR	Prefoldin subunit 3	16.3285
G3HV50_CRIGR	Prefoldin subunit 5	17.9662
G3I6W5_CRIGR	Prefoldin subunit 6	16.9814
G3IHC7_CRIGR	PRMT1 (Protein arginine N-methyltransferase 1)	18.2635
G3I664_CRIGR	Procollagen C-endopeptidase enhancer 1	22.1337
G3IIE7_CRIGR	Procollagen-lysine,2-oxoglutarate 5-dioxygenase 1	19.4706
G3IEX0_CRIGR	Procollagen-proline 3-dioxygenase (EC 1.14.11.7)	17.2242
G3HJ24_CRIGR	Procollagen-proline 4-dioxygenase (EC 1.14.11.2)	16.6089
G3GYC6_CRIGR	Profilin-1	16.203
G3H2N6_CRIGR	Programmed cell death 6-interacting protein	17.1376
G3HQ99_CRIGR	Programmed cell death protein 10	14.0031
G3IFX0_CRIGR	Programmed cell death protein 6	15.8334
G3H412_CRIGR	Proliferating cell nuclear antigen	19.5839
G3GRE1_CRIGR	Prolyl-tRNA synthetase (EC 6.1.1.15) (Fragment)	15.7007
G3H902_CRIGR	Prostaglandin F2 receptor negative regulator	14.7299
G3HDE5_CRIGR	Proteasome activator complex subunit 1	19.4251
G3HDE3_CRIGR	Proteasome activator complex subunit 2	18.963
G3HLZ2_CRIGR	Proteasome activator complex subunit 3	16.8503
G3GWR8_CRIGR	Proteasome endopeptidase complex (EC 3.4.25.1) (Fragment)	16.0705
G3I7A8_CRIGR	Proteasome subunit alpha type-5 (EC 3.4.25.1) (Fragment)	17.6251
G3H5W0_CRIGR	Proteasome subunit beta (EC 3.4.25.1)	15.3746
G3H938_CRIGR	Protein archease	15.0965
G3HRD3_CRIGR	Protein arginine N-methyltransferase 5 (EC 2.1.1.-)	15.2024
G3GUQ4_CRIGR	Protein C10	15.4071
G3HR63_CRIGR	Protein canopy-like 3	14.8687
G3I6V9_CRIGR	Protein CutA	15.7723
G3HRX5_CRIGR	Protein DBF4-like A	15.0919
G3I958_CRIGR	Protein DDI1-like 2	16.2851
G3GXA9_CRIGR	Protein disulfide-isomerase	19.8017
G3H0U6_CRIGR	Protein disulfide-isomerase (EC 5.3.4.1)	21.1112
G3HB04_CRIGR	Protein disulfide-isomerase A6	19.4545
G3GRA4_CRIGR	Protein enabled-like	13.7273
G3HUI7_CRIGR	Protein ERGIC-53	16.4422
G3IDN7_CRIGR	Protein FAM3C	20.3947
G3HFI4_CRIGR	Protein FAM49A	18.5952
G3IPK2_CRIGR	Protein FAM49B	16.2638
G3H1H6_CRIGR	Protein farnesyltransferase/geranylgeranyltransferase type-1 subunit alpha	15.9041
G3HEN3_CRIGR	Protein HIRA	19.5106
G3GTN1_CRIGR	Protein mago nashi-like	15.5405
G3HFY1_CRIGR	Protein phosphatase 1F	14.5527
G3H8M2_CRIGR	Protein quaking (Fragment)	16.1264
G3HC31_CRIGR	Protein S100 (S100 calcium-binding protein)	21.8115
G3HC25_CRIGR	Protein S100-A13 (S100A13)	19.2988
G3HKP7_CRIGR	Protein shisa-5	18.7265
G3HMP0_CRIGR	Protein TFG	15.0145
G3GXZ0_CRIGR	Protein-glutamine gamma-glutamyltransferase 2	19.8667
G3H3S4_CRIGR	Protein-L-isoaspartate(D-aspartate) O-methyltransferase	17.5592
G3HMM0_CRIGR	Protein-tyrosine-phosphatase (EC 3.1.3.48)	17.7596
G3H7L5_CRIGR	Protein-tyrosine-phosphatase (EC 3.1.3.48) (Fragment)	15.632
G3HVZ2_CRIGR	Protocadherin Fat 1	17.0172
G3I0S4_CRIGR	Protocadherin-7	15.7184
G3HTF8_CRIGR	Proto-oncogene C-crk	20.4704
G3GZ09_CRIGR	PSMG4 (Proteasome assembly chaperone 4)	15.3174
G3GUK0_CRIGR	Putative fructose-2,6-bisphosphatase TIGAR	15.962
G3HFG7_CRIGR	Putative hydroxypyruvate isomerase	15.4681
G3I8H3_CRIGR	Putative myosin light chain kinase 3 (Vacuolar protein sorting-associated protein 35)	17.1729
G3HND9_CRIGR	Putative RNA-binding protein 3	17.3126
G3GX59_CRIGR	Putative sodium-coupled neutral amino acid transporter 10	17.4839
G3IKQ5_CRIGR	Pyridoxal kinase (EC 2.7.1.35) (Pyridoxine kinase)	18.5185
G3H1G7_CRIGR	Pyridoxal phosphate homeostasis protein (PLP homeostasis protein) (Proline synthase co-transcribed bacterial homolog protein)	15.7515
G3HFN7_CRIGR	Pyridoxal-dependent decarboxylase domain-containing protein 1 (EC 4.1.1.-)	14.8644
G3H3Q1_CRIGR	Pyruvate kinase (EC 2.7.1.40)	23.181
G3GR73_CRIGR	Rab GDP dissociation inhibitor	20.2829
G3HLW5_CRIGR	RAB5C (Ras-related protein Rab-5C)	17.4146
G3HID1_CRIGR	RAB7A (Ras-related protein Rab-7a)	18.4286
G3HFP1_CRIGR	Radixin	15.3284
G3HEQ3_CRIGR	Ran-specific GTPase-activating protein	19.6316
G3HJB6_CRIGR	Ras and Rab interactor-like protein	16.8594
G3GRG8_CRIGR	Ras GTPase-activating protein-binding protein 1	16.0458
G3I9F1_CRIGR	Ras GTPase-activating protein-binding protein 2	16.8471
G3IF62_CRIGR	Ras GTPase-activating-like protein IQGAP1	18.2786
G3HN65_CRIGR	Ras suppressor protein 1	16.7585
G3GVB5_CRIGR	Ras-related C3 botulinum toxin substrate 1	17.8321
G3HN66_CRIGR	Ras-related GTP-binding protein	14.5877
G3I5Q9_CRIGR	Ras-related protein Rab-11B	18.8024
G3HX83_CRIGR	Ras-related protein Rab-14	15.1756
G3I2E9_CRIGR	Ras-related protein Rab-1B	16.8685
G3HZ34_CRIGR	Ras-related protein Rab-31	14.5095
G3I9W7_CRIGR	Ras-related protein Rab-6A (Fragment)	16.5829
G3I863_CRIGR	Receptor protein-tyrosine kinase (EC 2.7.10.1)	15.1907
G3HCI6_CRIGR	Receptor-type tyrosine-protein phosphatase S	15.6232
G3GZA9_CRIGR	Reticulocalbin-1 (Fragment)	19.0356
G3H0D2_CRIGR	Reticulocalbin-2	17.5527
G3ILN5_CRIGR	Reticulocalbin-3	21.0829
G3I5L5_CRIGR	Retinal dehydrogenase 1	15.4812
G3IH47_CRIGR	Retinal rod rhodopsin-sensitive cGMP 3',5'-cyclic phosphodiesterase subunit delta	15.8168
G3GYJ1_CRIGR	Rho GTPase-activating protein 1	16.8426
G3I3F3_CRIGR	Ribonuclease inhibitor (Ribonuclease/angiogenin inhibitor 1)	19.6618
G3I4D4_CRIGR	Ribonuclease T2	20.8564
G3HJJ1_CRIGR	Ribose-5-phosphate isomerase (EC 5.3.1.6)	18.6527
G3HD67_CRIGR	Ribose-phosphate diphosphokinase (EC 2.7.6.1)	15.0797
G3HZV0_CRIGR	Ribosomal protein	15.3666
G3GVX1_CRIGR	Ribosome-binding protein 1	17.2147
G3IEG3_CRIGR	Ribosyldihydronicotinamide dehydrogenase [quinone]	14.9489
G3H4X1_CRIGR	Ribulose-phosphate 3-epimerase (EC 5.1.3.1)	16.0311
G3GZL3_CRIGR	RING-type E3 ubiquitin transferase (EC 2.3.2.27)	18.8677
G3GSH5_CRIGR	RNA helicase (EC 3.6.4.13)	17.6797
G3IAE3_CRIGR	RNA transcription, translation and transport factor protein	14.195
G3H2S5_CRIGR	RNA-binding protein 8A	16.3343
G3HP03_CRIGR	RNA-binding protein EWS	18.1061
G3I7D7_CRIGR	RNA-binding protein FUS	18.2832
G3I1R6_CRIGR	RNase 1 (EC 4.6.1.18) (RNase A) (Ribonuclease pancreatic)	16.7194
G3I2K8_CRIGR	RRM2 (Ribonucleoside-diphosphate reductase subunit M2)	17.3224
G3IMD1_CRIGR	S-(hydroxymethyl)glutathione dehydrogenase (EC 1.1.1.284)	16.7292
G3H4J6_CRIGR	Sec1 family domain-containing protein 1	14.6138
G3HP80_CRIGR	SEC22B (Vesicle-trafficking protein SEC22b)	15.9345
G3GVQ8_CRIGR	Selenide, water dikinase (EC 2.7.9.3)	15.9023
G3ID68_CRIGR	Selenoprotein P	15.7957
G3H8C9_CRIGR	Semaphorin-3B	17.4205
G3HN31_CRIGR	Semaphorin-3E	16.4016
G3IHT7_CRIGR	Semaphorin-4B	18.3606
G3H4V1_CRIGR	Septin-2	16.543
G3H3G9_CRIGR	Septin-9	16.1945
G3HW36_CRIGR	Serine hydroxymethyltransferase (EC 2.1.2.1)	16.3697
G3IBF4_CRIGR	Serine protease HTRA1	18.2129
G3H298_CRIGR	Serine/threonine-protein phosphatase (EC 3.1.3.16)	16.899
G3HY75_CRIGR	Serine/threonine-protein phosphatase 2A 55 kDa regulatory subunit B	15.8663
G3HR69_CRIGR	Serine/threonine-protein phosphatase 2A 56 kDa regulatory subunit	14.6638
G3I2B6_CRIGR	Serine/threonine-protein phosphatase 2A 65 kDa regulatory subunit A alpha isoform (Fragment)	18.5171
G3H2G5_CRIGR	Serine/threonine-protein phosphatase 2A 65 kDa regulatory subunit A beta isoform	17.2055
G3II02_CRIGR	Serine/threonine-protein phosphatase 2A activator (EC 5.2.1.8) (Phosphotyrosyl phosphatase activator) (Fragment)	17.6228
G3H9Z4_CRIGR	Serine-threonine kinase receptor-associated protein	18.8695
SYSC_CRIGR	Serine--tRNA ligase, cytoplasmic (EC 6.1.1.11) (Seryl-tRNA synthetase) (SerRS) (Seryl-tRNA(Ser/Sec) synthetase)	14.8365
G3IEG2_CRIGR	Serpin B6	18.7474
G3I3W4_CRIGR	S-formylglutathione hydrolase (EC 3.1.2.12)	17.6213
G3I1P5_CRIGR	SH3 domain-binding glutamic acid-rich-like protein	20.4514
G3HC68_CRIGR	SHC-transforming protein 1 (Src homology 2 domain-containing-transforming protein C1)	14.8528
G3IIB1_CRIGR	Sialate O-acetylesterase	18.0388
G3H7F9_CRIGR	Sialic acid synthase	16.9651
G3HLW9_CRIGR	Signal transducer and activator of transcription	15.4021
G3HSM4_CRIGR	Small glutamine-rich tetratricopeptide repeat-containing protein alpha	18.023
G3HY23_CRIGR	Small nuclear ribonucleoprotein Sm D3	16.667
G3H453_CRIGR	Small nuclear ribonucleoprotein-associated protein	15.3003
G3IH36_CRIGR	Small ubiquitin-related modifier (SUMO)	18.252
G3I0I7_CRIGR	S-methyl-5'-thioadenosine phosphorylase (EC 2.4.2.28) (5'-methylthioadenosine phosphorylase) (MTA phosphorylase) (MTAP) (MTAPase)	18.4407
G3HRT6_CRIGR	Solute carrier family 12 member 1	15.9068
G3GWE9_CRIGR	Solute carrier family 2, facilitated glucose transporter member 9	18.2772
G3HRX0_CRIGR	Sorcin (Fragment)	18.519
G3I9X8_CRIGR	Spectrin alpha chain, brain	19.495
G3HJS0_CRIGR	Spectrin beta chain, brain 1	16.9291
G3IEE6_CRIGR	Spermidine synthase	19.2942
G3H2C9_CRIGR	S-phase kinase-associated protein 1	17.9346
G3IMH4_CRIGR	Sphingomyelin phosphodiesterase (EC 3.1.4.12)	19.8102
G3INX6_CRIGR	Spliceosome RNA helicase BAT1	15.9499
G3I6H3_CRIGR	Splicing factor 1	18.4609
G3I142_CRIGR	Splicing factor 3 subunit 1 (Splicing factor 3A subunit 1 isoform 1)	15.7577
G3HL16_CRIGR	Splicing factor 3B subunit 1 (Splicing factor 3B subunit 1-like protein)	17.3237
G3I2F2_CRIGR	Splicing factor 3B subunit 2	17.3581
G3H2U6_CRIGR	Splicing factor 3B subunit 4 (Splicing factor 3B subunit 4-like protein)	16.0505
G3H9U3_CRIGR	Splicing factor, proline-and glutamine-rich	18.8306
G3HQ69_CRIGR	Src substrate cortactin	17.4352
G3GZ85_CRIGR	Staphylococcal nuclease domain-containing protein (EC 3.1.31.1)	16.894
G3I877_CRIGR	Stress-induced-phosphoprotein 1	18.8726
G3HFY6_CRIGR	Stromal cell-derived factor 2-like protein 1	16.1521
G3GUV4_CRIGR	Stromelysin-2	18.2365
G3H343_CRIGR	Sulfatase-modifying factor 1	17.1164
G3I2L9_CRIGR	Sulfatase-modifying factor 2	15.1878
G3I1Y9_CRIGR	Sulfated glycoprotein 1	20.4988
G3H7I6_CRIGR	Sulfhydryl oxidase (EC 1.8.3.2)	20.5398
G3I8D0_CRIGR	Suppressor of G2 allele of SKP1-like	18.0532
G3GTX3_CRIGR	Suppressor of tumorigenicity 14 protein homolog (EC 3.4.21.109) (Serine protease 14)	18.1759
G3HPT8_CRIGR	Suprabasin	16.0065
G3H5Z0_CRIGR	Sushi repeat-containing protein SRPX2	15.7825
G3HUC4_CRIGR	Sushi, von Willebrand factor type A, EGF and pentraxin domain-containing protein 1	19.2706
G3I1W1_CRIGR	Synapse-associated protein 1	14.4066
G3HM03_CRIGR	Synaptic vesicle membrane protein VAT-1-like	18.5756
G3HMA7_CRIGR	Synaptobrevin-like YKT6	16.2886
G3HLT3_CRIGR	Syndecan	16.0416
G3H204_CRIGR	Syntaxin-12	16.68
G3HIX6_CRIGR	T1-TrpRS (EC 6.1.1.2) (T2-TrpRS) (Tryptophan--tRNA ligase, cytoplasmic) (Tryptophanyl-tRNA synthetase)	16.6124
G3HN02_CRIGR	Talin-1	16.6409
G3I5W2_CRIGR	TAR DNA-binding protein 43	16.6207
G3HDR3_CRIGR	T-complex protein 1 subunit delta	16.6932
G3HYB7_CRIGR	T-complex protein 1 subunit eta (TCP-1-eta) (CCT-eta)	17.8489
G3HG83_CRIGR	T-complex protein 1 subunit gamma	19.3674
G3GT05_CRIGR	T-complex protein 1 subunit theta	18.724
G3I2M1_CRIGR	T-complex protein 1 subunit zeta	18.3172
G3GXC5_CRIGR	Tether containing UBX domain for GLUT4	14.7735
G3GX12_CRIGR	Tetratricopeptide repeat protein 13 (Fragment)	14.1578
G3HEB6_CRIGR	TGF-beta receptor type III	16.0821
G3HSM3_CRIGR	Thimet oligopeptidase	19.7163
G3HSA7_CRIGR	Thioredoxin domain-containing protein 17	16.3828
G3HD97_CRIGR	Thioredoxin domain-containing protein 5	20.0563
G3HQL6_CRIGR	Thioredoxin reductase 1, cytoplasmic	17.2625
G3IMT0_CRIGR	Thioredoxin, mitochondrial	14.8797
G3H5G6_CRIGR	Thioredoxin-like protein 1	16.3174
G3GXB1_CRIGR	THO complex subunit 4	17.5518
G3IFY1_CRIGR	Thymidylate synthase (EC 2.1.1.45)	17.1239
G3H5A7_CRIGR	Tight junction protein ZO-1	15.2003
G3HE59_CRIGR	TIP41-like protein	15.6593
G3HCL3_CRIGR	TNFSF9 (Tumor necrosis factor ligand superfamily member 9)	17.567
G3GZG1_CRIGR	Toll-like receptor 9 (Fragment)	16.203
G3IGZ8_CRIGR	Torsin-1B	17.4274
G3H9W6_CRIGR	Trafficking protein particle complex subunit	16.7568
G3I3G8_CRIGR	Transaldolase (EC 2.2.1.2)	19.7908
G3IFA9_CRIGR	Transcription elongation factor B polypeptide 2	16.8115
G3I2Q7_CRIGR	Transcription intermediary factor 1-beta	15.5718
G3GSM5_CRIGR	Transferrin receptor protein 1	15.4564
G3H8F9_CRIGR	Transforming protein RhoA	16.8973
G3H7Z2_CRIGR	Transgelin	20.9427
G3GUU5_CRIGR	Transketolase	21.9712
G3H832_CRIGR	Translationally-controlled tumor protein	20.341
G3IE06_CRIGR	Transmembrane protein 132A	19.693
G3GT56_CRIGR	Trifunctional purine biosynthetic protein adenosine-3 [Includes: Phosphoribosylamine--glycine ligase (EC 6.3.4.13) (Glycinamide ribonucleotide synthetase) (GARS) (Phosphoribosylglycinamide synthetase); Phosphoribosylformylglycinamidine cyclo-ligase (EC 6.3.3.1) (AIR synthase) (AIRS) (Phosphoribosyl-aminoimidazole synthetase); Phosphoribosylglycinamide formyltransferase (EC 2.1.2.2) (5'-phosphorib…	16.552
G3HIL0_CRIGR	Triosephosphate isomerase (EC 5.3.1.1)	19.938
G3IDE4_CRIGR	Tripeptidyl-peptidase 1	18.0267
G3GRH9_CRIGR	Tropomodulin-3	16.8698
G3H4I2_CRIGR	Tropomyosin alpha-1 chain-like protein (Tropomyosin beta chain)	18.2912
G3HC01_CRIGR	Tropomyosin alpha-3 chain	19.9374
G3H843_CRIGR	TSC22 domain family protein 1	16.1328
G3HWE9_CRIGR	Tubulin alpha chain	16.3723
G3HCL2_CRIGR	Tubulin beta chain	16.8258
G3HPR6_CRIGR	Tubulin-folding cofactor B	15.9464
G3H319_CRIGR	Tubulin-specific chaperone A	18.8445
G3HXU0_CRIGR	Tubulin--tyrosine ligase-like protein 12	18.7348
G3H1W4_CRIGR	Tubulointerstitial nephritis antigen-like	18.3295
G3HF18_CRIGR	Tudor domain-containing protein 12	16.9388
G3IB32_CRIGR	Twinfilin-1	18.5226
G3HZ28_CRIGR	Twisted gastrulation protein-like 1	19.6894
G3HW12_CRIGR	Tyrosine-protein kinase (EC 2.7.10.2)	18.2727
G3H1I6_CRIGR	U6 snRNA-associated Sm-like protein LSm1	16.1648
G3HNV5_CRIGR	U6 snRNA-associated Sm-like protein LSm8	15.5662
G3IAS6_CRIGR	Ubiquilin-1	14.606
G3HWU6_CRIGR	Ubiquilin-2	18.7474
G3GVL0_CRIGR	Ubiquitin	22.9981
G3GUP7_CRIGR	Ubiquitin carboxyl-terminal hydrolase (EC 3.4.19.12)	18.822
G3I436_CRIGR	Ubiquitin cross-reactive protein (Ubiquitin-like protein ISG15-like protein)	16.6517
G3IBG3_CRIGR	Ubiquitin-activating enzyme E1 (EC 6.2.1.45)	20.6784
G3HBZ8_CRIGR	Ubiquitin-associated protein 2-like	16.3649
G3HLU1_CRIGR	Ubiquitin-conjugating enzyme E2 C	16.1213
G3HFY9_CRIGR	Ubiquitin-conjugating enzyme E2 L3	19.5268
G3HS88_CRIGR	Ubiquitin-conjugating enzyme E2 N (Fragment)	19.1309
G3I873_CRIGR	Ubiquitinyl hydrolase 1 (EC 3.4.19.12)	19.1499
G3HEH6_CRIGR	UBL7 (Ubiquitin-like protein 7)	15.0815
G3INU6_CRIGR	UDP-glucose 6-dehydrogenase (EC 1.1.1.22)	16.9338
G3H1S2_CRIGR	UDP-glucose:glycoprotein glucosyltransferase 1	19.8914
G3H5N5_CRIGR	UDP-glucuronate decarboxylase 1 (EC 4.1.1.35) (UDP-glucuronic acid decarboxylase 1)	16.6012
G3HQK5_CRIGR	UDP-N-acetylhexosamine pyrophosphorylase	17.8378
G3IJB9_CRIGR	UDP-N-acetylhexosamine pyrophosphorylase-like protein 1	16.7762
G3HWJ3_CRIGR	Uncharacterized protein	20.5892
G3HH02_CRIGR	Uncharacterized protein C20orf135-like	18.2498
G3HDQ1_CRIGR	UTP--glucose-1-phosphate uridylyltransferase (EC 2.7.7.9)	16.5897
G3H6T8_CRIGR	Vacuolar protein sorting-associated protein 26A	15.3354
G3HAV4_CRIGR	Vacuolar protein sorting-associated protein VTA1-like	14.4142
G3HH94_CRIGR	Vascular endothelial growth factor D	14.3901
G3HS71_CRIGR	Vasorin	18.6263
G3IMZ0_CRIGR	Very low-density lipoprotein receptor	16.1325
G3IQ91_CRIGR	Vesicle-fusing ATPase (EC 3.6.4.6)	15.5879
G3H4V0_CRIGR	Vigilin	15.2642
G3HHR3_CRIGR	Vimentin	25.2492
G3IC91_CRIGR	von Willebrand factor A domain-containing protein 5A	16.5021
G3HHY9_CRIGR	V-type proton ATPase subunit G	14.8697
G3IBK8_CRIGR	V-type proton ATPase subunit S1	21.3481
G3IAG0_CRIGR	Xaa-Pro aminopeptidase 1	16.7739
G3I7Q5_CRIGR	Zinc finger protein ZPR1	16.4589
