# Supplementary material for: Conversion of mammalian cell culture media waste to microbial fermentation feed efficiently supports production of recombinant protein by Escherichia coli
Source: PLoS One. 2022 May 4;17(5):e0266921. doi: 10.1371/journal.pone.0266921 (PMC9067682; doi:10.1371/journal.pone.0266921)
Supplement: S2 Table — Completed in triplicate. Corresponds to growth curves generated for Fig 1. (XLSX) [file pone.0266921.s003.xlsx]

## Sheet: Figure 1 A
	OD600 nm Readings for Figure 1 (A)
	M9 + 3% Glycerol
	Time (hr)	1	2	3	Average	STDEV
	0	0	0	0	0	0
	0.5	0.2334	0.2552	0.2276	0.238733	0.011882
	1	0.2681	0.2709	0.2608	0.2666	0.00425754
	1.5	0.3048	0.3131	0.3096	0.309167	0.00340229
	2	0.4046	0.3877	0.3823	0.391533	0.00949889
	2.5	0.5285	0.5127	0.5185	0.5199	0.00652585
	3	0.7044	0.6899	0.6452	0.679833	0.0251948
	M9 + 2% Glycerol
	Time (hr)	1	2	3	Average	STDEV
	0	0	0	0	0	0
	0.5	0.222	0.2388	0.2304	0.2304	0.00685857
	1	0.2829	0.2609	0.2756	0.273133	0.00914926
	1.5	0.3145	0.3277	0.3053	0.315833	0.00919323
	2	0.3972	0.4029	0.3953	0.398467	0.00322938
	2.5	0.5107	0.5465	0.5021	0.519767	0.0192266
	3	0.7172	0.7133	0.7016	0.7107	0.00662873
	M9 + 1% Glycerol
	Time (hr)	1	2	3	Average	STDEV
	0	0	0	0	0	0
	0.5	0.2255	0.2314	0.268	0.241633	0.018799
	1	0.2494	0.2784	0.2805	0.269433	0.0141916
	1.5	0.33	0.3019	0.3259	0.319267	0.0123936
	2	0.363	0.3794	0.4031	0.381833	0.0164609
	2.5	0.4661	0.4867	0.5042	0.485667	0.0155714
	3	0.6006	0.6234	0.6119	0.611967	0.00930818
	LB Media
	Time (hr)	1	2	3	Average	STDEV
	0	0	0	0	0	0
	0.5	0.0717	0.0955	0.0661	0.0777667	0.0127461
	1	0.2754	0.2838	0.293	0.284067	0.00718764
	1.5	0.36	0.3866	0.4392	0.395267	0.0329089
	2	0.6006	0.6709	0.6685	0.646667	0.0325888
	M9 Minimal Media
	Time (hr)	1	2	3	Average	STDEV
	0	0	0	0	0	0
	0.5	0.1123	0.1141	0.0823	0.1029	0.0145849
	1	0.1171	0.1176	0.1982	0.1443	0.0381136
	1.5	0.1248	0.1343	0.1357	0.1316	0.00484218
	2	0.2034	0.2226	0.2311	0.219033	0.0115863
	2.5	0.2185	0.237	0.2338	0.229767	0.00807314
	3	0.2486	0.2906	0.3731	0.3041	0.0517156
	3.5	0.3781	0.4545	0.469	0.433867	0.0398748
	4	0.4661	0.5527	0.5526	0.5238	0.0408001
	4.5	0.611	0.656	0.6723	0.646433	0.0259238

## Sheet: Figure 1 B
	OD600 nm Readings for Figure 1 (B)
	LB Media
	Time (hr)	1	2	3	Average	STDEV
	0	0	0	0	0	0
	0.5	0.0717	0.0955	0.0661	0.0777667	0.0127461
	1	0.2754	0.2838	0.293	0.284067	0.00718764
	1.5	0.36	0.3866	0.4392	0.395267	0.0329089
	2	0.6006	0.6709	0.6685	0.646667	0.0325888
	M9 Minimal Media
	Time (hr)	1	2	3	Average	STDEV
	0	0	0	0	0	0
	0.5	0.1123	0.1141	0.0823	0.1029	0.0145849
	1	0.1171	0.1176	0.1982	0.1443	0.0381136
	1.5	0.1248	0.1343	0.1357	0.1316	0.00484218
	2	0.2034	0.2226	0.2311	0.219033	0.0115863
	2.5	0.2185	0.237	0.2338	0.229767	0.00807314
	3	0.2486	0.2906	0.3731	0.3041	0.0517156
	3.5	0.3781	0.4545	0.469	0.433867	0.0398748
	4	0.4661	0.5527	0.5526	0.5238	0.0408001
	4.5	0.611	0.656	0.6723	0.646433	0.0259238
	Spent CHOgro® Media
	Time (hr)	1	2	3	Average	STDEV
	0	0	0	0	0	0
	0.5	0.1772	0.1962	0.1717	0.1817	0.010496
	1	0.205	0.2013	0.2189	0.2084	0.00757672
	1.5	0.2454	0.2499	0.2484	0.2479	0.00187083
	2	0.3541	0.3954	0.3787	0.376067	0.0169632
	2.5	0.6029	0.6313	0.6182	0.617467	0.0116058
	Spent CHOgro® Media + 2% Glycerol
	Time (hr)	1	2	3	Average	STDEV
	0	0	0	0	0	0
	0.5	0.1676	0.1646	0.1707	0.167633	0.00249043
	1	0.2128	0.2283	0.2501	0.2304	0.0152999
	1.5	0.2842	0.3215	0.3404	0.315367	0.0233499
	2	0.4565	0.5481	0.5937	0.532767	0.0570514
	2.5	0.7902	0.7856	0.7005	0.758767	0.0412435
